# Supplementary material for: Effects of Exercise-Based Cardiac Rehabilitation on Risk Factors, Fitness, and Quality of Life in Patients Undergoing Percutaneous Coronary Intervention: Emergency Department Versus Outpatient Routes
Source: Healthcare (Basel). 2025 Nov 27;13(23):3097. doi: 10.3390/healthcare13233097 (PMC12692510; doi:10.3390/healthcare13233097)
Supplement: Supplementary file 1 [file healthcare-13-03097-s001.zip]

Archive with 1 entries (1 files):
- healthcare-3975987-supplementary.pdf
